# Supplementary material for: Comparison of Autologous Blood Clots with Fibrin Sealant as Scaffolds for Promoting Human Muscle-Derived Stem Cell-Mediated Bone Regeneration
Source: Biomedicines. 2021 Aug 9;9(8):983. doi: 10.3390/biomedicines9080983 (PMC8391974; doi:10.3390/biomedicines9080983)
Supplement: Supplementary file 1 [file biomedicines-09-00983-s001.zip]

Archive with 1 entries (1 files):
- biomedicines-1299958-supplementary.pdf
